# Supplementary material for: Vortioxetine Improves Depressive Symptoms and Cognition in Parkinson’s Disease Patients with Major Depression: An Open-Label Prospective Study
Source: Brain Sci. 2022 Oct 29;12(11):1466. doi: 10.3390/brainsci12111466 (PMC9688230; doi:10.3390/brainsci12111466)
Supplement: Supplementary file 1 [file brainsci-12-01466-s001.zip]

Archive with 1 entries (1 files):
- brainsci-1945048-supplementary.pdf
